# Supplementary material for: Low-Molecular Pyrazine-Based DNA Binders: Physicochemical and Antimicrobial Properties
Source: Molecules. 2022 Jun 9;27(12):3704. doi: 10.3390/molecules27123704 (PMC9228100; doi:10.3390/molecules27123704)
Supplement: Supplementary file 1 [file molecules-27-03704-s001.zip]

Archive with 1 entries (1 files):
- molecules-1713435-supplementary.pdf
